# Supplementary material for: Lineage space and the propensity of bacterial cells to undergo growth transitions
Source: PLoS Comput Biol. 2018 Aug 22;14(8):e1006380. doi: 10.1371/journal.pcbi.1006380 (PMC6122811; doi:10.1371/journal.pcbi.1006380)
Supplement: S1 Model — (PY) [file pcbi.1006380.s007.py]

import random
import math
import numpy as np

unqv=0

def f(x):
    return(0.05*30/x)
def unq(k):
    global unqv
    unqv=unqv+1
    return unqv


def children(parent,time,t,vol,tx,atx,ta,di):
    
    txx = np.random.binomial(tx,0.5)
    atxx = np.random.binomial(atx,0.5)
    taxx = np.random.binomial(ta,0.5)
    tx2=tx-txx
    atx2=atx-atxx
    ta2=ta-taxx
    ret = [[parent[1],unq(k),gr,time,t,vol,txx,atxx,taxx,atxx-txx,txx*1.66/vol,atxx*1.66/vol,taxx*1.66/vol],[parent[1],unq(k),gr,time,t,vol,tx2,atx2,ta2,atx2-tx2,tx2*1.66/vol,atx2*1.66/vol,ta2*1.66/vol]]
    return(ret)

alpha=[0,1,3]

for jjj in alpha:
    print(jjj)
    alp=jjj
    for iiii in range(1,50):
        print(iiii)
        allpop=[]
        
        for iii in range(1,11):
            
            
            katx=4.0
            
            kb=0.1
            ku=0.1
            dt=1
            k=0.023
            k1=1
            tmax =300
            v0=1
            
            
            pop=[[[0,0,30,0,1,v0,0,20,0,0,0,33.2,0]]]
            arrested=[[]]
            
            for time in range(1,tmax,dt):
                c1L=[]
                c1A=[]
                
                if time<=100:
                    ktox=0.0
                
                else:
                    ktox=(iii-1)*0.5
                q=1
                
                while q <=len(pop[-1]):
                    grr = pop[-1][q-1][2]
                    t=time%grr
                    tx = pop[-1][q-1][6]
                    atx = pop[-1][q-1][7]
                    ta = pop[-1][q-1][8]
                    
                    txc = pop[-1][q-1][10]
                    atxc = pop[-1][q-1][11]
                    tac = pop[-1][q-1][12]
                    
                    gr=30*math.exp(alp*0.1*txc)
                    kd = f(gr)
                    birthtime = pop[-1][q-1][3]
                    doublingtime = pop[-1][q-1][2]
                    currentvol = pop[-1][q-1][5]
                    tf = time
                    mr = []
                    nrxn = 0
                    t=time-birthtime
                    dv=v0*(math.log(2)/gr)*math.exp(math.log(2)*t/gr)
                    T=time-1
                    
                    while T<=tf:
                        r1 = random.random()
                        kappa = ktox + katx + kb*tx*atx + ku*ta
                        tau = -math.log(r1)/kappa
                        
                        a = [ktox, katx, kb*tx*atx, ku*ta]
                        r2 = random.random()
                        r2k = r2 * kappa
                        a1 = a[0]
                        a2 = a[0] + a[1]
                        a3 = a[0] + a[1] + a[2]
                        a4 = a[0] + a[1] + a[2] + a[3]
                        
                        if r2k <= a1:
                            tx = tx + 1
                            nrxn = nrxn + 1
                        elif r2k>a1 and r2k<=a2:
                            atx = atx + 1
                            nrxn = nrxn + 1
                        elif r2k > a2 and r2k <= a3:
                            tx = tx - 1
                            atx = atx - 1
                            ta = ta + 1
                            nrxn = nrxn + 1
                        elif r2k > a3 and r2k <= a4:
                            tx = tx + 1
                            atx = atx + 1
                            ta = ta - 1
                            nrxn = nrxn + 1
                        
                        T += tau
                    
                    if time <= 2:
                        c1L.append([[pop[-1][q-1][0], pop[-1][q-1][1], pop[-1][q-1][2], pop[-1][q-1][3], pop[-1][q-1][4] + dt, pop[-1][q-1][5] + dv, tx, atx, ta, atx - tx,tx*1.66/currentvol,atx*1.66/currentvol,ta*1.66/currentvol]])
                    elif pop[-1][q-1][9] <= -100000000:
                        c1A.append([pop[-1][q-1]])
                    elif doublingtime <= (time - birthtime):
                        c1 = children(pop[-1][q-1], time, time, v0, tx, atx, ta, atx - tx)
                        c1L.append(c1)
                
                    else:
                        c1L.append([[pop[-1][q-1][0], pop[-1][q-1][1], gr, pop[-1][q-1][3], pop[-1][q-1][4] + dt, pop[-1][q-1][5] + dv, tx, atx, ta, atx - tx,tx*1.66/currentvol,atx*1.66/currentvol,ta*1.66/currentvol]])
                    
                    
                    q+=1
                
                
                pop.append([item for sublist in c1L for item in sublist])
                arrested.append([item for sublist in c1A for item in sublist])
                                
                                
            allpop.append(pop)

            f2=open('data_{}_{}.txt'.format(jjj,iiii),'w')
            f2.write(str(allpop))
            f2.close()
