# Supplementary material for: Lineage space and the propensity of bacterial cells to undergo growth transitions
Source: PLoS Comput Biol. 2018 Aug 22;14(8):e1006380. doi: 10.1371/journal.pcbi.1006380 (PMC6122811; doi:10.1371/journal.pcbi.1006380)
Supplement: S4 Model — (NB) [file pcbi.1006380.s010.nb]

(* Content-type: application/vnd.wolfram.mathematica *)

(*** Wolfram Notebook File ***)
(* http://www.wolfram.com/nb *)

(* CreatedBy='Mathematica 10.3' *)

(*CacheID: 234*)
(* Internal cache information:
NotebookFileLineBreakTest
NotebookFileLineBreakTest
NotebookDataPosition[       158,          7]
NotebookDataLength[      4543,        134]
NotebookOptionsPosition[      4287,        120]
NotebookOutlinePosition[      4645,        136]
CellTagsIndexPosition[      4602,        133]
WindowFrame->Normal*)

(* Beginning of Notebook Content *)
Notebook[{
Cell[BoxData[{
 RowBox[{
  RowBox[{"fbL", "=", 
   RowBox[{"{", "}"}]}], ";"}], "\[IndentingNewLine]", 
 RowBox[{
  RowBox[{"wl", "=", 
   RowBox[{"{", 
    RowBox[{"0", ",", "10", ",", "20", ",", "30"}], "}"}]}], 
  ";"}], "\[IndentingNewLine]", 
 RowBox[{
  RowBox[{"\[Theta]", "=", "20"}], ";"}], "\[IndentingNewLine]", 
 RowBox[{
  RowBox[{"For", "[", 
   RowBox[{
    RowBox[{"w", "=", "1"}], ",", 
    RowBox[{"w", "\[LessEqual]", 
     RowBox[{"Length", "@", "wl"}]}], ",", 
    RowBox[{"w", "++"}], ",", "\[IndentingNewLine]", 
    RowBox[{
     RowBox[{"dl", "=", 
      RowBox[{"{", 
       RowBox[{"{", 
        RowBox[{"wl", "[", 
         RowBox[{"[", "w", "]"}], "]"}], "}"}], "}"}]}], ";", 
     "\[IndentingNewLine]", 
     RowBox[{"Table", "[", "\[IndentingNewLine]", 
      RowBox[{
       RowBox[{
        RowBox[{"dl", "=", 
         RowBox[{"Append", "[", 
          RowBox[{"dl", ",", 
           RowBox[{"{", "}"}]}], "]"}]}], ";", "\[IndentingNewLine]", 
        RowBox[{"For", "[", 
         RowBox[{
          RowBox[{"q", "=", "1"}], ",", 
          RowBox[{"q", "\[LessEqual]", 
           RowBox[{"Length", "@", 
            RowBox[{"dl", "[", 
             RowBox[{"[", 
              RowBox[{"-", "2"}], "]"}], "]"}]}]}], ",", 
          RowBox[{"q", "++"}], ",", "\[IndentingNewLine]", 
          RowBox[{
           RowBox[{"val", "=", 
            RowBox[{"dl", "[", 
             RowBox[{"[", 
              RowBox[{
               RowBox[{"-", "2"}], ",", "q"}], "]"}], "]"}]}], ";", 
           "\[IndentingNewLine]", 
           RowBox[{"If", "[", 
            RowBox[{
             RowBox[{"val", "\[LessEqual]", "\[Theta]"}], ",", 
             "\[IndentingNewLine]", 
             RowBox[{
              RowBox[{"rv", "=", 
               RowBox[{"RandomVariate", "[", 
                RowBox[{"BinomialDistribution", "[", 
                 RowBox[{"val", ",", "0.5"}], "]"}], "]"}]}], ";", 
              "\[IndentingNewLine]", 
              RowBox[{"dl1", "=", 
               RowBox[{"rv", "+", "10"}]}], ";", "\[IndentingNewLine]", 
              RowBox[{"dl2", "=", 
               RowBox[{
                RowBox[{"(", 
                 RowBox[{"val", "-", "rv"}], ")"}], "+", "10"}]}], ";", 
              "\[IndentingNewLine]", 
              RowBox[{"AppendTo", "[", 
               RowBox[{
                RowBox[{"dl", "[", 
                 RowBox[{"[", 
                  RowBox[{"-", "1"}], "]"}], "]"}], ",", "dl1"}], "]"}], ";", 
              "\[IndentingNewLine]", 
              RowBox[{"AppendTo", "[", 
               RowBox[{
                RowBox[{"dl", "[", 
                 RowBox[{"[", 
                  RowBox[{"-", "1"}], "]"}], "]"}], ",", "dl2"}], "]"}], 
              ";"}]}], "\[IndentingNewLine]", "]"}], ";", 
           "\[IndentingNewLine]", 
           RowBox[{"If", "[", 
            RowBox[{
             RowBox[{"val", ">", "\[Theta]"}], ",", "\[IndentingNewLine]", 
             RowBox[{
              RowBox[{"dl1", "=", 
               RowBox[{"val", "+", "10"}]}], ";", "\[IndentingNewLine]", 
              RowBox[{"AppendTo", "[", 
               RowBox[{
                RowBox[{"dl", "[", 
                 RowBox[{"[", 
                  RowBox[{"-", "1"}], "]"}], "]"}], ",", "dl1"}], "]"}], 
              ";"}]}], "\[IndentingNewLine]", "]"}], ";"}]}], 
         "\[IndentingNewLine]", "]"}], ";"}], "\[IndentingNewLine]", ",", 
       "\[IndentingNewLine]", 
       RowBox[{"{", 
        RowBox[{"t", ",", "12"}], "}"}]}], "]"}], ";", "\[IndentingNewLine]", 
     
     RowBox[{"fbL", "=", 
      RowBox[{"Append", "[", 
       RowBox[{"fbL", ",", "dl"}], "]"}]}], ";"}]}], "\[IndentingNewLine]", 
   "]"}], ";"}]}], "Input"]
},
WindowSize->{808, 655},
WindowMargins->{{126, Automatic}, {Automatic, 9}},
FrontEndVersion->"10.3 for Mac OS X x86 (32-bit, 64-bit Kernel) (December 10, \
2015)",
StyleDefinitions->"Default.nb"
]
(* End of Notebook Content *)

(* Internal cache information *)
(*CellTagsOutline
CellTagsIndex->{}
*)
(*CellTagsIndex
CellTagsIndex->{}
*)
(*NotebookFileOutline
Notebook[{
Cell[558, 20, 3725, 98, 488, "Input"]
}
]
*)

(* End of internal cache information *)
