# Supplementary material for: Lineage space and the propensity of bacterial cells to undergo growth transitions
Source: PLoS Comput Biol. 2018 Aug 22;14(8):e1006380. doi: 10.1371/journal.pcbi.1006380 (PMC6122811; doi:10.1371/journal.pcbi.1006380)
Supplement: S1 Data — (XLSX) [file pcbi.1006380.s011.xlsx]

## Sheet: Sheet1
{0, 0, 30, 0, 1, 1, 0, 20, 0, 0, 0, 33.2, 0}

## Sheet: Sheet2
{0, 0, 30, 0, 1, 1, 0, 20, 0, 0, 0, 33.2, 0}

## Sheet: Sheet3
{0, 0, 30, 0, 1, 1, 0, 20, 0, 0, 0, 33.2, 0}

## Sheet: Sheet4
{0, 0, 30, 0, 1, 1, 0, 20, 0, 0, 0, 33.2, 0}

## Sheet: Sheet5
{0, 0, 30, 0, 1, 1, 0, 20, 0, 0, 0, 33.2, 0}

## Sheet: Sheet6
{0, 0, 30, 0, 1, 1, 0, 20, 0, 0, 0, 33.2, 0}

## Sheet: Sheet7
{0, 0, 30, 0, 1, 1, 0, 20, 0, 0, 0, 33.2, 0}

## Sheet: Sheet8
{0, 0, 30, 0, 1, 1, 0, 20, 0, 0, 0, 33.2, 0}
